# Supplementary material for: Soil C, N, P and Its Stratification Ratio Affected by Artificial Vegetation in Subsoil, Loess Plateau China
Source: PLoS One. 2016 Mar 17;11(3):e0151446. doi: 10.1371/journal.pone.0151446 (PMC4795550; doi:10.1371/journal.pone.0151446)
Supplement: S1 Table — (XLSX) [file pone.0151446.s001.xlsx]

## Sheet: Content
	ANOVA of SOC Content							ANOVA of TN Content							ANOVA of TP Content
	Three factors variance analysis result of SOC contents							Three factors variance analysis result of TN contents							Three factors variance analysis result of TP contents
	Source	DF	Sum of Squares	Mean Square	F value	Pr>F		Source	DF	Sum of Squares	Mean Square	F value	Pr>F		Source	DF	Sum of Squares	Mean Square	F value	Pr>F
	Model	59	1174.55	19.9076	3943.99	<.0001		Model	59	2.90352	0.0492122	527.25	<.0001		Model	59	2.62307	0.0444588	394.45	<.0001
	Error	48	0.242286	0.005048				Error	48	0.00448016	9.334e-05				Error	48	0.00541012	0.00011271
	Corrected Total	107	1174.79					Corrected Total	107	2.908					Corrected Total	107	2.62848
		R-Square	Coeff Var	Root MSE	SOC Mean				R-Square	Coeff Var	Root MSE	SOC Mean				R-Square	Coeff Var	Root MSE	SOC Mean
		0.999794	1.7008	0.071047	4.17725				0.998459	2.77552	0.009661	0.348083				0.997942	3.08909	0.010617	0.343679
	Note: Three factors include years (2009, 2011, and 2013), land use types (RP, CK, AB and SC) and soil depth(0-20cm, 20-40cm, and 40-60cm), similarly hereinafter.
	ANOVA table of SOC contents							ANOVA table of TN contents							ANOVA table of TP contents
	Source	DF	Anova SS	Mean Square	F value	Pr>F		Source	DF	Anova SS	Mean Square	F value	Pr>F		Source	DF	Anova SS	Mean Square	F value	Pr>F
	Years	2	2.44865	1.22433	254.65	<.0001		Years	2	0.0227625	0.0113813	121.94	<.0001		Years	2	0.0212016	0.0106008	96.06	<.0001
	Types	3	537.469	179.156	37263.4	<.0001		Types	3	1.0515	0.350502	3755.24	<.0001		Types	3	0.186065	0.0620218	562.03	<.0001
	Years*Types	6	0.690883	0.115147	23.95	<.0001		Years*Types	6	0.00852986	0.00142164	15.23	<.0001		Years*Types	6	0.00197503	0.00032917	2.98	0.0119
	depths	2	429.457	214.729	44662.3	<.0001		depths	2	1.49527	0.747634	8010.07	<.0001		Depths	2	2.04826	1.02413	9280.4	<.0001
	Years*depths	4	2.63435	0.658587	136.98	<.0001		Years*depths	4	0.00955483	0.00238871	25.59	<.0001		Years*depths	4	0.0131812	0.00329529	29.86	<.0001
	Types*depths	6	200.927	33.4878	6965.27	<.0001		Types*depths	6	0.307983	0.0513305	549.95	<.0001		Types*depths	6	0.347692	0.0579486	525.12	<.0001
	Years*Types*depths	12	0.812817	0.0677347	14.09	<.0001		Years*Types*depths	12	0.0059481	0.00049567	5.31	<.0001		Years*Types*depths	12	0.0016503	0.00013752	1.22	0.2974
	Plots(Years*Types)	24	0.109898	0.0045791	0.91	0.5919		Plots(Years*Types)	24	0.00196929	8.205e-05	0.88	0.6254		Plots(Years*Types)	24	0.00304887	0.00012704	1.13	0.3529
	Note: “*” stand for the interaction effect of two factors and “Years*Types*depths” is the interaction effect of the three factors. similarly hereinafter.
	Multiple comparison for main effect of SOC contents using Duncan's method							Multiple comparison for main effect of TN contents using Duncan's method							Multiple comparison for main effect of TP contents using Duncan's method
		Mean	N	Duncan Grouping					Mean	N	Duncan Grouping					Mean	N	Duncan Grouping
	Years							Years							Years
	2013	4.36765	36	A				2013	0.366554	36	A				2013	0.360651	36	A
	2011	4.16465	36	B				2011	0.346608	36	B				2011	0.344047	36	B
	2009	3.99946	36	C				2009	0.331085	36	C				2009	0.326337	36	C
	Types							Types							Types
	RP	7.10667	27	A				RP	0.473446	27	A				RP	0.398567	27	A
	CK	5.52118	27	B				CK	0.396516	27	B				CK	0.366537	27	B
	AB	2.48097	27	C				AB	0.314944	27	C				AB	0.317723	27	C
	SC	1.6002	27	D				SC	0.207424	27	D				SC	0.291887	27	D
	Depths							Depths							Depths
	40-60 cm	6.96247	36	A				40-60 cm	0.512372	36	A				40-60 cm	0.537127	36	A
	20-40 cm	3.16754	36	B				20-40 cm	0.288838	36	B				20-40 cm	0.266479	36	B
	0-20 cm	2.40175	36	C				0-20 cm	0.243038	36	C				0-20 cm	0.227429	36	C
	Note: Different letters in Duncan Grouping results represent the significant differences between levels in each factor, similarly hereinafter.

## Sheet: SR
	ANOVA of SOC SR							ANOVA of TN SR							ANOVA of TP SR
	Three factors variance analysis result of SOC SRs							Three factors variance analysis result of TN SRs							Three factors variance analysis result of TP SRs
	Source	DF	Sum of Squares	Mean Square	F value	Pr>F		Source	DF	Sum of Squares	Mean Square	F value	Pr>F		Source	DF	Sum of Squares	Mean Square	F value	Pr>F
	Model	47	21.4155	0.455648	196.74	<.0001		Model	47	6.35436	0.135199	37.41	<.0001		Model	47	17.7408	0.377463	62.25	<.0001
	Error	24	0.0555844	0.00231602				Error	24	0.0867424	0.00361427				Error	24	0.145539	0.00606411
	Corrected Total	71	21.4711					Corrected Total	71	6.4411					Corrected Total	71	17.8863
		R-Square	Coeff Var	Root MSE	SOC Mean				R-Square	Coeff Var	Root MSE	SOC Mean				R-Square	Coeff Var	Root MSE	SOC Mean
		0.991726	2.63104	0.062144	2.36195				0.986533	3.17137	0.060119	1.89567				0.991863	3.55003	0.077872	2.19357
	Note: Three factors include years (2009, 2011, and 2013), land use types (RP, CK, AB and SC) and soil depth(0-20cm, 20-40cm, and 40-60cm), similarly hereinafter.
	ANOVA table of SOC SRs							ANOVA table of TN SRs							ANOVA table of TP SRs
	Source	DF	Anova SS	Mean Square	F value	Pr>F		Source	DF	Anova SS	Mean Square	F value	Pr>F		Source	DF	Anova SS	Mean Square	F value	Pr>F
	Years	2	0.668039	0.33402	144.22	<.0001		Years	2	0.115864	0.0579317	16.03	<.0001		Years	2	0.287573	0.143787	23.71	<.0001
	Types	3	12.2347	4.07822	1760.88	<.0001		Types	3	3.59382	1.19794	331.45	<.0001		Types	3	14.8016	4.93388	813.62	<.0001
	Years*Types	6	0.125321	0.0208868	9.02	0.0003		Years*Types	6	0.067723	0.0112872	3.12	0.0209		Years*Types	6	0.0966073	0.0161012	2.66	0.0405
	Depths	1	7.94191	7.94191	3429.13	<.0001		Depths	1	1.9076	1.9076	527.8	<.0001		Depths	1	1.6961	1.6961	279.69	<.0001
	Years*Depths	2	0.00417	0.002085	0.9	0.4198		Years*Depths	2	0.00630888	0.00315444	0.87	0.4306		Years*Depths	2	0.0013167	0.00065835	0.11	0.8976
	Types*Depths	3	0.290525	0.0968416	41.81	<.0001		Types*Depths	3	0.382716	0.127572	35.3	<.0001		Types*Depths	3	0.418106	0.139369	22.98	<.0001
	Years*Types*Depths	6	0.0259762	0.00432938	1.87	0.1278		Years*Types*Depths	6	0.0161895	0.00269824	0.75	0.6179		Years*Types*Depths	6	0.0509321	0.00848868	1.4	0.2553
	Plots(Years*Types)	24	0.124865	0.00520269	2.25	0.0264		Plots(Years*Types)	24	0.264137	0.0110057	3.05	0.0042		Plots(Years*Types)	24	0.388504	0.0161877	2.67	0.0098
	Note: “*” stand for the interaction effect of two factors and “Years*Types*depths” is the interaction effect of the three factors. similarly hereinafter.
	Multiple comparison for main effect of SOC SRs using Duncan's method							Multiple comparison for main effect of TN SRs using Duncan's method							Multiple comparison for main effect of TP SRs using Duncan's method
		Mean	N	Duncan Grouping					Mean	N	Duncan Grouping					Mean	N	Duncan Grouping
	Years							Years							Years
	2013	2.48938	24	A				2013	1.94569	24	A				2013	2.26759	24	A
	2011	2.33993	24	B				2011	1.89386	24	B				2011	2.19994	24	B
	2009	2.25654	24	C				2009	1.84748	24	C				2009	2.11318	24	C
	Types							Types							Types
	CK	2.94667	18	A				RP	2.24276	18	A				RP	2.7642	18	A
	SC	2.53319	18	B				CK	1.91769	18	B				CK	2.30035	18	B
	RP	2.09057	18	C				AB	1.78388	18	C				AB	2.21253	18	C
	AB	1.87736	18	D				SC	1.63837	18	D				SC	1.4972	18	D
	Depths							Depths							Depths
	0-20:40-60	2.69407	36	A				0-20:40-60	2.05844	36	A				0-20:40-60	2.34705	36	A
	0-20:20-40	2.02983	36	B				0-20:20-40	1.7329	36	B				0-20:20-40	2.04008	36	B
	Note: Different letters in Duncan Grouping results represent the significant differences between levels in each factor, similarly hereinafter.

## Sheet: Storage
	ANOVA of SOC storage							ANOVA of TN storage							ANOVA of TP storage
	Three factors variance analysis result of SOC storages							Three factors variance analysis result of TN storages							Three factors variance analysis result of TP storages
	Source	DF	Sum of Squares	Mean Square	F value	Pr>F		Source	DF	Sum of Squares	Mean Square	F value	Pr>F		Source	DF	Sum of Squares	Mean Square	F value	Pr>F
	Model	59	3875.92	65.6935	3854.54	<.0001		Model	59	22.7178	0.385048	646.37	<.0001		Model	59	19.0289	0.322523	408	<.0001
	Error	48	0.818071	0.017043				Error	48	0.0285941	0.00059571				Error	48	0.0379436	0.00079049
	Corrected Total	107	3876.74					Corrected Total	107	22.7464					Corrected Total	107	19.0668
		R-Square	Coeff Var	Root MSE	SOC Mean				R-Square	Coeff Var	Root MSE	TN Mean				R-Square	Coeff Var	Root MSE	TP Mean
		0.999789	1.62734	0.130549	8.02225				0.998743	2.4346	0.024407	1.00251				0.99801	2.86109	0.028116	0.98269
	Note: Three factors include years (2009, 2011, and 2013), land use types (RP, CK, AB and SC) and soil depth(0-20cm, 20-40cm, and 40-60cm), similarly hereinafter.
	ANOVA table of SOC storages							ANOVA table of TN storages							ANOVA table of TP storages
	Source	DF	Anova SS	Mean Square	F value	Pr>F		Source	DF	Anova SS	Mean Square	F value	Pr>F		Source	DF	Anova SS	Mean Square	F value	Pr>F
	Years	2	29.1754	14.5877	855.93	<.0001		Years	2	0.437472	0.218736	367.19	<.0001		Years	2	0.455094	0.227547	287.85	<.0001
	Types	3	1864.76	621.585	36471.2	<.0001		Types	3	8.38855	2.79618	4693.87	<.0001		Types	3	1.21994	0.406645	514.42	<.0001
	Years*Types	6	9.39161	1.56527	91.84	<.0001		Years*Types	6	0.120526	0.0200876	33.72	<.0001		Years*Types	6	0.0436305	0.00727175	9.2	<.0001
	depths	2	1345.69	672.847	39479	<.0001		depths	2	11.3465	5.67326	9523.53	<.0001		depths	2	14.9354	7.46771	9446.91	<.0001
	Years*depths	4	21.4227	5.35568	314.24	<.0001		Years*depths	4	0.127236	0.0318091	53.4	<.0001		Years*depths	4	0.205992	0.0514979	65.15	<.0001
	Types*depths	6	595.682	99.2804	5825.24	<.0001		Types*depths	6	2.21248	0.368747	619	<.0001		Types*depths	6	2.10611	0.351018	444.05	<.0001
	Years*Types*depths	12	9.37436	0.781197	45.84	<.0001		Years*Types*depths	12	0.0678612	0.0056551	9.49	<.0001		Years*Types*depths	12	0.0380429	0.00317024	4.01	0.0003
	Plots(Years*Types)	24	0.422147	0.017589	1.03	0.449		Plots(Years*Types)	24	0.0171979	0.00071658	1.2	0.2867		Plots(Years*Types)	24	0.0246406	0.00102669	1.3	0.2167
	Note: “*” stand for the interaction effect of two factors and “Years*Types*depths” is the interaction effect of the three factors. similarly hereinafter.
	Multiple comparison for main effect of SOC storages using Duncan's method							Multiple comparison for main effect of TN storages using Duncan's method							Multiple comparison for main effect of TP storages using Duncan's method
		Mean	N	Duncan Grouping					Mean	N	Duncan Grouping					Mean	N	Duncan Grouping
	Years							Years							Years
	2013	8.63042	36	A				2013	1.07934	36	A				2013	1.05765	36	A
	2011	8.07566	36	B				2011	1.00471	36	B				2011	0.991112	36	B
	2009	7.36066	36	C				2009	0.923487	36	C				2009	0.899312	36	C
	Types							Types							Types
	CK	13.4588	27	A				RP	1.35388	27	A				RP	1.12356	27	A
	SC	10.5552	27	B				CK	1.14237	27	B				CK	1.0434	27	B
	RP	4.85511	27	C				AB	0.910221	27	C				AB	0.907717	27	C
	AB	3.21989	27	D				SC	0.603578	27	D				SC	0.856079	27	D
	Depths							Depths							Depths
	40-60 cm	12.9772	36	A				40-60 cm	1.45148	36	A				40-60 cm	1.50235	36	A
	20-40 cm	6.07069	36	B				20-40 cm	0.858101	36	B				20-40 cm	0.792878	36	B
	0-20 cm	5.01886	36	C				0-20 cm	0.697956	36	C				0-20 cm	0.652844	36	C
	Note: Different letters in Duncan Grouping results represent the significant differences between levels in each factor, similarly hereinafter.
